# Supplementary material for: Age‐specific burden of cervical cancer associated with HIV: A global analysis with a focus on sub‐Saharan Africa
Source: Int J Cancer. 2021 Oct 19;150(5):761–72. doi: 10.1002/ijc.33841 (PMC8732304; doi:10.1002/ijc.33841)
Supplement: Supplementary file 2 — FIGURE S1 Variations in HIV prevalence in cervical cancer by age: comparison between estimates using age‐specific relative risk, estimates using overall relative risk and empirical data [file IJC-150-761-s001.xlsx]

## Sheet: Sheet1
TABLE S1 Absolute burden of invasive cervical cancer cases according to HIV status at country-level in 2020
Age group (years)		≤ 34			35-44			45-54			≥ 55
Country	Overall	HIV+	HIV+	HIV-	HIV+	HIV+	HIV-	HIV+	HIV+	HIV-	HIV+	HIV+	HIV-
		attributable	non-attributable		attributable	non-attributable		attributable	non-attributable		attributable	non-attributable
Afghanistan	1200	2	0	233	1	0	328	0	0	303	0	0	333
Angola	3195	139	4	199	121	21	505	72	22	742	29	21	1320
Albania	133	…	…	…	…	…	…	…	…	…	…	…	…
United Arab Emirates	123	…	…	…	…	…	…	…	…	…	…	…	…
Argentina	4583	30	1	659	23	4	985	15	5	996	4	3	1858
Armenia	178	0	0	18	0	0	31	0	0	35	0	0	94
Australia	920	1	0	183	1	0	249	0	0	190	0	0	296
Austria	385	…	…	…	…	…	…	…	…	…	…	…	…
Azerbaijan	425	…	…	…	…	…	…	…	…	…	…	…	…
Burundi	1581	51	2	178	37	6	288	35	11	303	13	10	647
Belgium	639	…	…	…	…	…	…	…	…	…	…	…	…
Benin	560	10	0	38	10	2	71	9	3	126	4	3	284
Burkina Faso	1132	20	1	101	25	4	268	20	6	287	5	4	392
Bangladesh	8268	2	0	756	2	0	1996	0	0	2546	0	0	2966
Bulgaria	1009	1	0	65	1	0	160	0	0	245	0	0	537
Bahrain	21	…	…	…	…	…	…	…	…	…	…	…	…
Bahamas	39	0	0	1	0	0	3	1	0	11	0	0	23
Bosnia and Herzegovina	312	0	0	57	0	0	77	0	0	71	0	0	107
Belarus	835	11	0	97	6	1	155	2	1	172	0	0	390
Belize	34	1	0	3	1	0	7	1	0	8	0	0	13
Bolivia	1985	9	0	277	7	1	484	5	2	544	1	0	655
Brazil	17 743	143	4	1993	108	19	3132	74	23	3586	35	25	8601
Barbados	39	0	0	3	0	0	4	0	0	6	0	0	26
Brunei Darussalam	54	…	…	…	…	…	…	…	…	…	…	…	…
Bhutan	47	0	0	5	0	0	12	0	0	15	0	0	15
Botswana	374	44	1	7	73	13	18	47	15	19	31	22	84
Central African Republic	297	11	0	12	17	3	32	16	5	57	7	5	132
Canada	1422	…	…	…	…	…	…	…	…	…	…	…	…
Switzerland	236	…	…	…	…	…	…	…	…	…	…	…	…
Chile	1503	10	0	225	4	1	273	2	1	264	1	1	721
China	109 741	…	…	…	…	…	…	…	…	…	…	…	…
Cote d Ivoire	2067	31	1	48	89	15	214	105	33	381	62	44	1044
Cameroon	2770	185	6	196	239	41	470	133	41	575	40	28	816
Democratic Republic of the Congo	7772	94	3	339	124	21	1047	111	35	1908	41	29	4020
Congo	350	4	0	3	6	1	17	15	5	81	7	5	206
Colombia	4742	33	1	580	20	3	868	12	4	982	5	3	2231
Comoros	167	0	0	26	0	0	35	0	0	42	0	0	64
Cape Verde	46	1	0	6	1	0	11	0	0	9	0	0	18
Costa Rica	367	4	0	86	2	0	96	1	0	73	0	0	105
Cuba	1187	5	0	138	2	0	170	2	0	298	1	0	571
Cyprus	46	…	…	…	…	…	…	…	…	…	…	…	…
Czech Republic	769	0	0	88	0	0	157	0	0	153	0	0	371
Germany	4666	6	0	626	3	1	709	2	1	976	2	2	2338
Djibouti	63	1	0	3	1	0	11	1	0	16	0	0	30
Denmark	384	1	0	87	0	0	70	0	0	68	0	0	158
Dominican Republic	1074	23	1	137	16	3	182	9	3	184	5	3	508
Algeria	1663	1	0	35	1	0	224	1	0	431	0	0	970
Ecuador	1534	7	0	139	6	1	265	4	1	322	2	1	786
Egypt	1320	1	0	140	0	0	204	0	0	273	0	0	702
Eritrea	178	2	0	11	2	0	25	2	1	41	1	0	93
Spain	1957	3	0	179	4	1	445	3	1	472	2	1	846
Estonia	196	2	0	14	2	0	31	1	0	42	0	0	104
Ethiopia	7445	84	3	367	159	27	1148	191	60	1821	65	46	3474
Finland	185	0	0	39	0	0	44	0	0	32	0	0	70
Fiji	136	…	…	…	…	…	…	…	…	…	…	…	…
France	3379	11	0	357	11	2	686	7	2	759	3	2	1539
Gabon	236	11	0	10	17	3	31	13	4	47	4	3	93
United Kingdom	3791	…	…	…	…	…	…	…	…	…	…	…	…
Georgia	327	1	0	21	1	0	51	1	0	77	0	0	175
Ghana	2797	45	1	77	76	13	340	73	23	685	26	19	1419
Guinea	2068	58	2	132	57	10	303	39	12	451	17	12	975
France, Guadeloupe*	29	0	0	1	0	0	4	0	0	5	0	0	19
Gambia	286	21	1	42	14	2	48	6	2	45	3	2	100
Guinea-Bissau	239	10	0	11	14	2	29	10	3	45	4	3	108
Equatorial Guinea	123	15	1	6	14	2	15	8	2	19	3	2	36
Greece	697	…	…	…	…	…	…	…	…	…	…	…	…
Guatemala	1555	8	0	228	10	2	328	6	2	325	2	1	643
Guam*	19	0	0	1	0	0	4	0	0	5	0	0	9
French Guyana	18	0	0	1	0	0	5	0	0	2	0	0	10
Guyana	121	2	0	8	3	0	16	2	1	26	1	1	61
Honduras	858	5	0	125	5	1	216	5	1	211	1	1	287
Croatia	336	0	0	26	0	0	57	0	0	69	0	0	184
Haiti	588	24	1	43	16	3	72	9	3	78	6	4	329
Hungary	1251	1	0	165	0	0	266	0	0	269	0	0	550
Indonesia	36 633	210	6	1696	105	18	6440	11	3	11 073	0	0	17 071
India	123 907	…	…	…	…	…	…	…	…	…	…	…	…
Ireland	342	1	0	52	1	0	93	1	0	80	0	0	114
Iran (Islamic Republic of)	1056	1	0	78	1	0	213	1	0	238	0	0	524
Iraq*	286	0	0	12	0	0	53	2	1	88	0	0	130
Iceland	16	0	0	5	0	0	5	0	0	3	0	0	3
Israel	245	0	0	31	0	0	54	0	0	55	0	0	105
Italy	3152	6	0	261	7	1	527	7	2	866	2	1	1472
Jamaica	386	10	0	50	7	1	72	4	1	74	2	1	164
Jordan	115	0	0	6	0	0	28	0	0	32	0	0	49
Japan	12 785	2	0	1818	0	0	2935	0	0	3158	0	0	4872
Kazakhstan	1777	13	0	254	6	1	388	2	1	438	1	0	673
Kenya	5236	215	7	166	448	77	686	423	132	989	136	97	1860
Kyrgyzstan	498	3	0	76	2	0	111	1	0	123	0	0	182
Cambodia	1135	9	0	143	14	2	237	13	4	267	4	3	439
Republic of Korea	3218	…	…	…	…	…	…	…	…	…	…	…	…
Kuwait	53	0	0	2	0	0	15	0	0	21	0	0	15
Lao People Democratic Republic	371	4	0	53	2	0	85	1	0	94	0	0	132
Lebanon	124	0	0	7	0	0	21	0	0	32	0	0	64
Liberia	656	16	0	32	16	3	95	12	4	149	4	3	322
Libya	240	0	0	2	0	0	34	0	0	84	0	0	120
Saint Lucia*	20	0	0	1	0	0	3	0	0	3	0	0	13
Sri Lanka	1407	0	0	21	0	0	164	0	0	352	0	0	870
Lesotho	541	75	2	10	91	16	16	71	22	29	40	28	141
Lithuania	412	…	…	…	…	…	…	…	…	…	…	…	…
Luxembourg	24	0	0	1	0	0	10	0	0	3	0	0	10
Latvia	267	2	0	27	1	0	47	1	0	61	0	0	128
Morocco	2165	2	0	103	2	0	282	2	0	490	0	0	1284
Republic of Moldova	480	9	0	72	5	1	111	2	1	102	1	0	176
Madagascar	3763	36	1	545	17	3	747	6	2	907	2	1	1496
Maldives	46	…	…	…	…	…	…	…	…	…	…	…	…
Mexico	9439	28	1	1371	20	3	1937	13	4	2104	4	3	3951
North Macedonia	113	0	0	9	0	0	23	0	0	31	0	0	50
Mali	1934	54	2	132	50	9	338	37	11	477	12	9	803
Malta	13	…	…	…	…	…	…	…	…	…	…	…	…
Myanmar	7129	118	4	637	69	12	1610	13	4	2120	0	0	2542
Montenegro	113	0	0	11	0	0	26	0	0	28	0	0	48
Mongolia	334	0	0	32	0	0	72	0	0	99	0	0	131
Mozambique	5325	1038	32	228	785	135	415	466	145	654	140	100	1187
Mauritania	428	1	0	23	2	0	68	2	1	108	1	0	222
France, Martinique	26	0	0	2	0	0	2	0	0	4	0	0	18
Mauritius	123	1	0	8	1	0	16	1	0	21	0	0	75
Malawi	4145	641	20	254	605	104	409	413	129	473	122	87	888
Malaysia	1740	3	0	122	4	1	301	3	1	444	1	1	859
Namibia	375	43	1	13	50	9	24	39	12	30	27	19	108
France, New Caledonia	30	0	0	2	0	0	5	0	0	10	0	0	13
Niger	622	2	0	52	4	1	124	4	1	162	1	1	270
Nigeria	12 075	663	20	1772	433	75	2677	198	62	2572	50	36	3517
Nicaragua	719	3	0	106	2	0	156	1	0	152	0	0	299
Netherlands	773	…	…	…	…	…	…	…	…	…	…	…	…
Norway	397	1	0	96	1	0	99	0	0	84	0	0	116
Nepal	2244	1	0	51	4	1	287	4	1	531	1	1	1362
New Zealand	174	0	0	41	0	0	37	0	0	33	0	0	63
Oman	88	0	0	10	0	0	26	0	0	24	0	0	28
Pakistan	5008	9	0	354	9	1	1074	3	1	1517	0	0	2040
Panama	346	8	0	47	5	1	71	3	1	73	1	0	136
Peru	4270	14	0	447	14	2	841	10	3	976	4	3	1956
Philippines	7897	5	0	599	2	0	1547	0	0	2231	0	0	3513
Papua New Guinea	1077	39	1	180	29	5	270	13	4	279	2	2	253
Poland	3862	…	…	…	…	…	…	…	…	…	…	…	…
Puerto Rico*	156	5	0	22	1	0	33	0	0	34	0	0	61
Democratic People Republic of Korea	1970	…	…	…	…	…	…	…	…	…	…	…	…
Portugal	865	3	0	99	3	1	168	3	1	183	1	1	402
Paraguay	1175	17	0	214	8	1	284	2	1	235	0	0	413
Gaza Strip and West Bank*	64	0	0	2	0	0	0	0	0	5	0	0	57
French Polynesia	16	0	0	0	0	0	4	0	0	4	0	0	8
Qatar	23	0	0	2	0	0	8	0	0	7	0	0	6
France, La Réunion	70	0	0	3	0	0	10	0	0	14	0	0	43
Romania	3380	6	0	220	5	1	576	5	1	984	2	1	1579
Russian Federation	15 308	…	…	…	…	…	…	…	…	…	…	…	…
Rwanda	1229	41	1	65	73	13	200	63	20	249	21	15	468
Saudi Arabia	358	…	…	…	…	…	…	…	…	…	…	…	…
Sudan	1227	2	0	48	3	1	177	2	1	342	1	0	650
Senegal	1937	9	0	151	17	3	343	18	6	481	6	4	899
Singapore	309	0	0	26	0	0	63	0	0	72	0	0	148
Solomon Islands*	65	1	0	12	0	0	17	0	0	16	0	0	19
Sierra Leone	504	12	0	21	12	2	73	7	2	122	3	2	248
El Salvador	530	4	0	67	4	1	95	3	1	106	1	1	247
Somalia	1055	2	0	84	3	0	194	2	1	299	1	0	469
Serbia	1205	0	0	116	0	0	244	0	0	292	0	0	553
South Sudan	711	32	1	40	29	5	99	18	6	164	6	4	307
Sao Tome and Principe*	13	0	0	2	0	0	5	0	0	1	0	0	5
Suriname	78	2	0	8	2	0	16	1	0	17	0	0	32
Slovakia	698	0	0	71	0	0	147	0	0	153	0	0	327
Slovenia	104	0	0	10	0	0	22	0	0	24	0	0	48
Sweden	656	…	…	…	…	…	…	…	…	…	…	…	…
Eswatini	341	36	1	3	83	14	10	50	16	18	21	15	74
Syrian Arab Republic	215	0	0	11	0	0	46	0	0	54	0	0	104
Chad	890	43	1	129	29	5	176	17	5	183	5	4	293
Togo	455	7	0	11	17	3	52	16	5	96	7	5	236
Thailand	9158	65	2	510	111	19	1274	93	29	2267	14	10	4764
Tajikistan	322	2	0	58	1	0	89	0	0	87	0	0	85
Turkmenistan	461	…	…	…	…	…	…	…	…	…	…	…	…
Timor-Leste	65	…	…	…	…	…	…	…	…	…	…	…	…
Trinidad and Tobago	202	…	…	…	…	…	…	…	…	…	…	…	…
Tunisia	342	0	0	13	0	0	39	0	0	81	0	0	209
Turkey	2532	…	…	…	…	…	…	…	…	…	…	…	…
United Republic of Tanzania	10 241	394	12	281	649	112	938	616	192	1616	369	264	4798
Uganda	6959	852	26	468	723	125	882	472	148	1055	166	118	1924
Ukraine	4756	111	3	505	78	13	1021	22	7	1057	4	3	1932
Uruguay	273	4	0	34	3	0	51	1	0	56	0	0	124
United States of America	13 545	…	…	…	…	…	…	…	…	…	…	…	…
Uzbekistan	1887	8	0	225	6	1	431	3	1	517	1	0	694
Venezuela	3709	…	…	…	…	…	…	…	…	…	…	…	…
Viet Nam	4132	11	0	307	13	2	678	10	3	1021	4	3	2080
Vanuatu*	22	1	0	7	0	0	5	0	0	5	0	0	4
Samoa*	10	0	0	1	0	0	3	0	0	2	0	0	4
Yemen	225	0	0	25	0	0	52	0	0	62	0	0	86
South Africa	10 702	1243	38	159	1669	288	498	1226	383	1028	471	336	3363
Zambia	3161	273	8	78	433	75	235	339	106	324	166	119	1005
Zimbabwe	3043	266	8	71	424	73	209	316	99	238	181	129	1029
Note: Countries without public UNAIDS HIV estimates are not shown.
*HIV prevalence estimates obtained from IHME website.
